# Supplementary material for: Forest fragmentation and edge effects impact body condition, fur condition and ectoparasite prevalence in a nocturnal lemur community
Source: Conserv Physiol. 2024 Jul 2;12(1):coae042. doi: 10.1093/conphys/coae042 (PMC11217907; doi:10.1093/conphys/coae042)
Supplement: Web_Material_coae042 [file web_material_coae042.zip]

Archive with 4 entries (4 files):
- Supplementary File 2 - Body Condition LMMs.xlsx
- Supplementary File 3 - Ectoparasite Group GLMMs.xlsx
- Supplementary File 4 - Ectoparasite Multispecies GLMMs.xlsx
- Supplementary_File_1_-_Forest_Fragment_Information (1).pdf
