# Supplementary material for: Forest fragmentation and edge effects impact body condition, fur condition and ectoparasite prevalence in a nocturnal lemur community
Source: Conserv Physiol. 2024 Jul 2;12(1):coae042. doi: 10.1093/conphys/coae042 (PMC11217907; doi:10.1093/conphys/coae042)
Supplement: Web_Material_coae042 [file web_material_coae042.zip › Supplementary File 2 - Body Condition LMMs.xlsx]

## Sheet: Sheet1
Mirza zaza
Random Effects	Var	SD					Fixed Effect Correlations
Season	0.0073864	0.08594						Intercept	Site_AnabEdge	Site_AnkCore
Sex	0.0007705	0.02776					Site_AnabEdge	-0.184
Residual	0.0117664	0.10847					Site_AnkCore	-0.212	0.444
Fixed Effects	Estimate	SE	df	t	P		Site_AnkEdge	-0.18	0.385	0.439
Intercept	2.27388	0.06706	1.34064	33.91	0.00625		Pairwise P
Site_AnabEdge	0.05994	0.02716	119.494	2.207	0.02922			AnabCore	AnabEdge	AnkCore
Site_AnkCore	0.18683	0.02657	119.058	7.033	1.38e-10		AnabEdge	0.0313
Site_AnkEdge	0.16813	0.02991	120.256	5.622	1.25e-07		AnkCore	5.1e-13	2.8e-05
							AnkEdge	1.9e-08	0.0045	1
Lepilemur sahamalaza
Random Effects	Var	SD					Fixed Effect Correlations
Season	0.002112	0.04596						Intercept	Site_AnabEdge	Site_AnkCore
Sex	0	0					Site_AnabEdge	-0.314
Residual	0.00408	0.06388					Site_AnkCore	-0.367	0.46
Fixed Effects	Estimate	SE	df	t	P		Site_AnkEdge	-0.373	0.471	0.563
Intercept	2.78318	0.03739	1.49865	74.43	0.00118		Pairwise P
Site_AnabEdge	0.02343	0.02975	46.2741	0.788	0.434954			AnabCore	AnabEdge	AnkCore
Site_AnkCore	0.09545	0.02474	46.0011	3.858	0.000354		AnabEdge	1
Site_AnkEdge	0.08303	0.0244	46.0017	3.403	0.001388		AnkCore	0.0084	0.7044
							AnkEdge	0.021	1	1
Cheirogaleus medius
Random Effects	Var	SD					Fixed Effect Correlations
Season	0.0008363	0.02892						Intercept	Site_AnabEdge	Site_AnkCore
Sex	0.0011137	0.03337					Site_AnabEdge	-0.672
Residual	0.0229929	0.15163					Site_AnkCore	-0.78	0.588
Fixed Effects	Estimate	SE	df	t	P		Site_AnkEdge	-0.781	0.599	0.712
Intercept	2.47866	0.084	3.45074	29.509	2.85e-05		Pairwise P
Site_AnabEdge	0.0316	0.10179	20.8743	0.31	0.7593			AnabCore	AnabEdge	AnkCore
Site_AnkCore	-0.15319	0.09567	7.27057	-1.601	0.1518		AnabEdge	1
Site_AnkEdge	-0.22075	0.09432	10.9877	-2.34	0.0392		AnkCore	0.456	0.148
							AnkEdge	0.122	0.031	1
Microcebus sambiranensis
Random Effects	Var	SD					Fixed Effect Correlations
Season	9.2e-05	0.009592						Intercept
Sex	0.0004148	0.020366					Site_AnabEdge	-0.714
Residual	0.0057417	0.075774
Fixed Effects	Estimate	SE	df	t	P
Intercept	1.61887	0.03292	1.84701	49.171	0.000681		Pairwise P
Site_AnabEdge	-0.08366	0.03531	14.7953	-2.369	0.03188			AnabCore
							AnabEdge	0.03
