# Supplementary material for: Forest fragmentation and edge effects impact body condition, fur condition and ectoparasite prevalence in a nocturnal lemur community
Source: Conserv Physiol. 2024 Jul 2;12(1):coae042. doi: 10.1093/conphys/coae042 (PMC11217907; doi:10.1093/conphys/coae042)
Supplement: Web_Material_coae042 [file web_material_coae042.zip › Supplementary File 3 - Ectoparasite Group GLMMs.xlsx]

## Sheet: Sheet1
Mirza zaza Ticks/Mites
Random Effects	Var	SD					Fixed Effect Correlations
Individual	0.006872	0.0829						Intercept	Site_AnabEdge	Site_AnkCore
Body Weight	0.0006258	0.025017					Site_AnabEdge	-0.353
Season	0.0008513	0.029177					Site_AnkCore	-0.413	0.401
Sex	9.477e-06	0.003078					Site_AnkEdge	-0.346	0.339	0.404
Residual	0.002857	0.053452
Fixed Effects	Estimate	SE	df	t	P
Intercept	0.01342	0.02597	1.515	0.517	0.6706		Pairwise P
Site_AnabEdge	0.06077	0.02388	133	2.545	0.0121			AnabCore	AnabEdge	AnkCore
Site_AnkCore	0.009428	0.02333	96.91	0.404	0.687		AnabEdge	0.013
Site_AnkEdge	0.05793	0.02676	110.3	2.165	0.0325		AnkCore	1	0.033
							AnkEdge	0.087	1	0.158
Mirza zaza Lice
Random Effects	Var	SD					Fixed Effect Correlations
Individual	0.007654	0.08749						Intercept	Site_AnabEdge	Site_AnkCore
Body Weight	0.01026	0.1013					Site_AnabEdge	-0.268
Season	4.312e-05	0.006566					Site_AnkCore	-0.308	0.433
Sex	0.003387	0.0582					Site_AnkEdge	-0.268	0.336	0.409
Residual	9.615e-15	9.806e-08
Fixed Effects	Estimate	SE	df	t	P
Intercept	-0.008302	0.06701	0.064473	-0.124	0.971		Pairwise P
Site_AnabEdge	0.109456	0.026263	0.064473	4.168	0.8			AnabCore	AnabEdge	AnkCore
Site_AnkCore	-0.001149	0.025851	0.064473	-0.044	0.989		AnabEdge	0.00259
Site_AnkEdge	0.123712	0.030355	0.064473	4.076	0.801		AnkCore	1	0.01159
							AnkEdge	8.3e-05	1	0.00053
Mirza zaza Fleas
Random Effects	Var	SD					Fixed Effect Correlations
Individual	0.001794	0.04236						Intercept	Site_AnabEdge	Site_AnkCore
Body Weight	0.003112	0.05579					Site_AnabEdge	-0.538
Season	0	0					Site_AnkCore	-0.641	0.362
Sex	0	0					Site_AnkEdge	-0.512	0.286	0.346
Residual	0.015256	0.12351
Fixed Effects	Estimate	SE	df	t	P
Intercept	0.02939	0.01822	25.1929	1.613	0.11918		Pairwise P
Site_AnabEdge	0.032	0.03146	77.6623	1.017	0.31225			AnabCore	AnabEdge	AnkCore
Site_AnkCore	0.03433	0.02721	35.6017	1.261	0.21535		AnabEdge	1
Site_AnkEdge	0.08961	0.03359	65.4261	2.668	0.00962		AnkCore	0.879	1
							AnkEdge	0.039	0.681	0.763
Lepilemur sahamalaza Ticks/Mites
Random Effects	Var	SD					Fixed Effect Correlations
Individual	0	0						Intercept	Site_AnabEdge	Site_AnkCore
Body Weight	0.008527	0.09234					Site_AnabEdge	-0.533
Season	1.36e-20	1.166e-10					Site_AnkCore	-0.533	1
Sex	0.0003832	0.01958					Site_AnkEdge	-0.557	0.411	0.411
Residual	2.417e-14	1.555e-07
Fixed Effects	Estimate	SE	df	t	P
Intercept	-0.004471	0.025547	0.030382	-0.175	0.974		Pairwise P
Site_AnabEdge	0.010082	0.030692	0.032106	0.328	0.957			AnabCore	AnabEdge	AnkCore
Site_AnkCore	0.005041	0.015346	0.032106	0.328	0.957		AnabEdge	1
Site_AnkEdge	0.116397	0.031862	0.035814	3.653	0.878		AnkCore	1	1
							AnkEdge	0.043	0.102	0.027
Lepilemur sahamalaza Lice
Random Effects	Var	SD					Fixed Effect Correlations
Individual	0	0						Intercept	Site_AnabEdge	Site_AnkCore
Body Weight	0.004312	0.065663					Site_AnabEdge	-0.604
Season	6.446e-05	0.008029					Site_AnkCore	-0.71	0.477
Sex	0	0					Site_AnkEdge	-0.729	0.459	0.541
Residual	0.004662	0.068279
Fixed Effects	Estimate	SE	df	t	P
Intercept	-0.000228	0.027633	11.001	-0.008	0.9936		Pairwise P
Site_AnabEdge	0.088788	0.04375	46.5769	2.029	0.0482			AnabCore	AnabEdge	AnkCore
Site_AnkCore	-0.008133	0.035689	40.466	-0.228	0.8209		AnabEdge	0.52
Site_AnkEdge	0.051212	0.036273	44.8726	1.412	0.1649		AnkCore	1	0.44
							AnkEdge	1	1	0.94
Lepilemur sahamalaza Fleas
Random Effects	Var	SD					Fixed Effect Correlations
Individual	0	0						Intercept	Site_AnabEdge	Site_AnkCore
Body Weight	0	0					Site_AnabEdge	-0.435
Season	0.004131	0.06428					Site_AnkCore	-0.512	0.469
Sex	8.009e-11	8.949e-06					Site_AnkEdge	-0.519	0.472	0.564
Residual	0.02203	0.1484
Fixed Effects	Estimate	SE	df	t	P
Intercept	-0.006857	0.062548	2.38766	-0.11	0.9212		Pairwise P
Site_AnabEdge	0.124695	0.068967	46.5874	1.808	0.0771			AnabCore	AnabEdge	AnkCore
Site_AnkCore	0.076059	0.057523	46.0227	1.322	0.1926		AnabEdge	1
Site_AnkEdge	0.087977	0.056692	46.004	1.552	0.1276		AnkCore	1	1
							AnkEdge	0.92	1	1
Cheirogaleus medius Ticks/Mites
Random Effects	Var	SD					Fixed Effect Correlations
Individual	0	0						Intercept	Site_AnabEdge	Site_AnkCore
Body Weight	0.005057	0.07111					Site_AnabEdge	-0.368
Season	0.002482	0.04982					Site_AnkCore	-0.437	0.686
Sex	0.005781	0.07603					Site_AnkEdge	-0.44	0.65	0.789
Residual	0.001189	0.03448
Fixed Effects	Estimate	SE	df	t	P
Intercept	0.07599	0.07511	2.38093	1.012	0.403		Pairwise P
Site_AnabEdge	-0.02176	0.03779	5.0645	-0.576	0.589			AnabCore	AnabEdge	AnkCore
Site_AnkCore	-0.09106	0.04917	14.9051	-1.852	0.084		AnabEdge	1
Site_AnkEdge	0.02191	0.04651	9.04467	0.471	0.649		AnkCore	1	1
							AnkEdge	0.156	0.104	0.035
Cheirogaleus medius Lice
Random Effects	Var	SD					Fixed Effect Correlations
Individual	0	0						Intercept	Site_AnabEdge	Site_AnkCore
Body Weight	0.008973	0.09473					Site_AnabEdge	-0.726
Season	0	0					Site_AnkCore	-0.819	0.654
Sex	0	0					Site_AnkEdge	-0.829	0.628	0.698
Residual	0.009895	0.09947
Fixed Effects	Estimate	SE	df	t	P
Intercept	-0.006093	0.066804	22.8503	-0.091	0.9281		Pairwise P
Site_AnabEdge	-0.036458	0.082411	15.7701	-0.442	0.6642			AnabCore	AnabEdge	AnkCore
Site_AnkCore	0.033175	0.080488	22.4944	0.412	0.6841		AnabEdge	1
Site_AnkEdge	0.177679	0.080153	22.7727	2.217	0.0369		AnkCore	1	1
							AnkEdge	0.3	0.22	0.27
Cheirogaleus medius Fleas
Random Effects	Var	SD					Fixed Effect Correlations
Individual	0	0						Intercept	Site_AnabEdge	Site_AnkCore
Body Weight	0	0					Site_AnabEdge	-0.516
Season	0	0					Site_AnkCore	-0.658	0.532
Sex	0.008576	0.09261					Site_AnkEdge	-0.658	0.532	0.763
Residual	0.019565	0.13988
Fixed Effects	Estimate	SE	df	t	P
Intercept	0.01828	0.1011	2.83976	0.181	0.869		Pairwise P
Site_AnabEdge	-0.07526	0.09383	22	-0.802	0.431			AnabCore	AnabEdge	AnkCore
Site_AnkCore	0.04682	0.09791	22.1117	0.478	0.637		AnabEdge	1
Site_AnkEdge	0.10106	0.09443	22.7076	1.07	0.296		AnkCore	1	1
							AnkEdge	1	1	1
Microcebus sambiranensis Ticks/Mites
Random Effects	Var	SD					Fixed Effect Correlations
Individual	0.007705	0.08778						Intercept
Body Weight	0.002887	0.05373					Site_AnabEdge	-0.782
Season	5.941e-05	0.007708
Sex	8.256e-06	0.002873
Residual	1.153e-16	1.074e-08
Fixed Effects	Estimate	SE	df	t	P
Intercept	0.0053853	0.0404536	0.0001337	0.133	1		Pairwise P
Site_AnabEdge	0.062697	0.0481495	0.0001337	1.302	0.999			AnabCore
							AnabEdge	0.24
Microcebus sambiranensis Lice
Random Effects	Var	SD					Fixed Effect Correlations
Individual	0.01874	0.1369						Intercept
Body Weight	0.003171	0.05631					Site_AnabEdge	-0.459
Season	0.01104	0.1051
Sex	0.001713	0.04139
Residual	3.768e-15	6.138e-08
Fixed Effects	Estimate	SE	df	t	P
Intercept	0.031768	0.101283	0.003198	0.314	0.992		Pairwise P
Site_AnabEdge	0.03507	0.072101	0.003198	0.486	0.991			AnabCore
							AnabEdge	0.63
Microcebus sambiranensis Fleas
Random Effects	Var	SD					Fixed Effect Correlations
Individual	0	0						Intercept
Body Weight	0.0026	0.05099					Site_AnabEdge	-0.752
Season	0	0
Sex	0.001545	0.03931
Residual	0.024936	0.15791
Fixed Effects	Estimate	SE	df	t	P
Intercept	0.03858	0.06928	3.20495	0.557	0.614		Pairwise P
Site_AnabEdge	0.07879	0.07865	15.64	1.002	0.332			AnabCore
							AnabEdge	0.35
