# Supplementary material for: Forest fragmentation and edge effects impact body condition, fur condition and ectoparasite prevalence in a nocturnal lemur community
Source: Conserv Physiol. 2024 Jul 2;12(1):coae042. doi: 10.1093/conphys/coae042 (PMC11217907; doi:10.1093/conphys/coae042)
Supplement: Web_Material_coae042 [file web_material_coae042.zip › Supplementary File 4 - Ectoparasite Multispecies GLMMs.xlsx]

## Sheet: Sheet1
Mirza zaza
AIC:	68.5	BIC:	94.4	logLik:	-26.2	Deviance:	52.5	DF.Residual:	180
Random Effects	Var	SD					Fixed Effect Correlations
Individual	540.3	23.2433						Intercept	Site_AnabEdge	Site_AnkCore
Body Weight	560.7	23.6784					Site_AnabEdge	0
Season	0.007994	0.08941					Site_AnkCore	0	0
Sex	5.044	2.24584					Site_AnkEdge	0	0	0
Fixed Effects	Estimate	SE	z	P
Intercept	-19.65	0.004481	-4385.48	2e-16			Pairwise P
Site_AnabEdge	7.495	0.004479	1673.34	2e-16				AnabCore	AnabEdge	AnkCore
Site_AnkCore	-4166	362	-11.51	2e-16			AnabEdge	0.09309
Site_AnkEdge	8.468	0.004479	1890.47	2e-16			AnkCore	1	0.024
							AnkEdge	0.00031	0.7526	7e-05
Lepilemur sahamalaza
AIC:	27.1	BIC:	40.6	logLik:	-6.6	Deviance:	13.1	DF.Residual:	44
Random Effects	Var	SD					Fixed Effect Correlations
Body Weight	0	0						Intercept	Site_AnabEdge	Site_AnkCore
Season	2.539e-08	0.0001594					Site_AnabEdge	-1
Sex	1.491	1.22115					Site_AnkCore	0.361	-0.361
							Site_AnkEdge	-1	1	-0.361
Fixed Effects	Estimate	SE	z	P
Intercept	-22.3847	896.493	-0.025	0.98			Pairwise P
Site_AnabEdge	20.3965	896.493	0.023	0.982				AnabCore	AnabEdge	AnkCore
Site_AnkCore	-0.9524	3105.55	0	1			AnabEdge	1
Site_AnkEdge	19.0152	896.493	0.021	0.983			AnkCore	1	0.92
							AnkEdge	1	1	1
Cheirogaleus medius
AIC:	0	BIC:	0	logLik:	0	Deviance:	0	DF.Residual:	26
Random Effects	Var	SD					Fixed Effect Correlations
Body Weight	0	0						Intercept	Site_AnabEdge	Site_AnkCore
Season	0	0					Site_AnabEdge	0
Sex	0	0					Site_AnkCore	0	0
							Site_AnkEdge	0	0	0
Fixed Effects	Estimate	SE	z	P
Intercept	0	0	0	1			Pairwise P
Site_AnabEdge	0	0	0	1				AnabCore	AnabEdge	AnkCore
Site_AnkCore	0	0	0	1			AnabEdge	1
Site_AnkEdge	0	0	0	1			AnkCore	1	1
							AnkEdge	1	1	1
Microcebus sambiranensis
AIC:	0	BIC:	0	logLik:	0	Deviance:	0	DF.Residual:	22
Random Effects	Var	SD					Fixed Effect Correlations
Individual								Intercept	Site_AnabEdge	Site_AnkCore
Body Weight							Site_AnabEdge	0
Season							Site_AnkCore	0	0
Sex							Site_AnkEdge	0	0	0
Fixed Effects	Estimate	SE	z	P
Intercept	0	0	0	1			Pairwise P
Site_AnabEdge	0	0	0	1				AnabCore	AnabEdge	AnkCore
Site_AnkCore	0	0	0	1			AnabEdge	1
Site_AnkEdge	0	0	0	1			AnkCore	1	1
							AnkEdge	1	1	1
